# Supplementary material for: Self-Reported Health-Related Quality of Life and Residual Symptoms among Virologically Suppressed People Living with HIV in the Era of Single-Tablet Regimens in Taiwan: A Cross-Sectional Study
Source: Life (Basel). 2024 Feb 22;14(3):294. doi: 10.3390/life14030294 (PMC10971146; doi:10.3390/life14030294)
Supplement: Supplementary file 1 [file life-14-00294-s001.zip]

Archive with 1 entries (1 files):
- life-2712877-supplementary.pdf
